# Supplementary material for: PCN/BiOCl Polymer-Based Heterojunction with Rich Chlorine Defects for Photocatalytic Amine Oxidation
Source: Polymers (Basel). 2023 Oct 19;15(20):4145. doi: 10.3390/polym15204145 (PMC10611391; doi:10.3390/polym15204145)
Supplement: Supplementary file 1 [file polymers-15-04145-s001.zip]

Archive with 1 entries (1 files):
- polymers-2614290-supplementary.pdf
